# Supplementary material for: The Use of Traditional Chinese Medicine Among Chinese Seniors in Canada and the United States: A Scoping Review
Source: Healthcare (Basel). 2026 May 12;14(10):1310. doi: 10.3390/healthcare14101310 (PMC13205178; doi:10.3390/healthcare14101310)
Supplement: Supplementary file 1 [file healthcare-14-01310-s001.zip]

Archive with 1 entries (1 files):
- healthcare-4218121-supplementary.pdf
